# Supplementary material for: Periorbital Nociception in a Progressive Multiple Sclerosis Mouse Model Is Dependent on TRPA1 Channel Activation
Source: Pharmaceuticals (Basel). 2021 Aug 23;14(8):831. doi: 10.3390/ph14080831 (PMC8400939; doi:10.3390/ph14080831)
Supplement: Supplementary file 1 [file pharmaceuticals-14-00831-s001.zip]

Archive with 1 entries (1 files):
- Figure supplementary.tif
